# Supplementary material for: Genomic insights into the shared and distinct genetic architecture of cognitive function and schizophrenia
Source: Sci Rep. 2024 Jul 4;14:15356. doi: 10.1038/s41598-024-66085-y (PMC11222449; doi:10.1038/s41598-024-66085-y)
Supplement: Supplementary file 2 — Supplementary Tables. [file 41598_2024_66085_MOESM2_ESM.xlsx]

## Sheet: Index
Table of contents
S1	Summary of univariate GWAS results for the twelve cogntive tratits
S2	Pairwise genetic correlations (rg) between the 12 selected cognitive traits
S3	Model fit statistics for one, two, and three factor genomic structural equation models
S4	Summary of Multivariate GWAS Results
S5	Genetic correlations and percentage of concordant shared variants between each latent cognitive factor and schizophrenia
S6	Summary of LAVA results
S7	LAVA results for loci with significant local genetic correlations between a latent cognitive factor and schizophrenia
S8	Genes that map to unique loci jointly associated with cognitive factor 1 and schizophrenia
S9	Genes that map to unique loci jointly associated with cognitive factor 2 and schizophrenia
S10	Genes that map to unique loci jointly associated with cognitive factor 3 and schizophrenia
S11	Gene-set analysis results for unique loci jointly associated with cognitive factor 1 and schizophrenia
S12	Gene-set analysis results for unique loci jointly associated with cognitive factor 2 and schizophrenia
S13	Gene-set analysis results for unique loci jointly associated with cognitive factor 3 and schizophrenia
S14	Polygenic scores for each latent cognitive factor predicting schizophrenia and schizophrenia symptom dimensions in individuals from the TOP study

## Sheet: Table S1
Table S1: Summary of univariate GWAS results for the twelve cognitive traits
Trait	GWS Loci	λGC	LD Intercept	h2 (SE)
Fluid Intelligence (Fluid Int)	67	1.50	1.03	0.22 (0.009)
Mean Reaction Time (Mean RT)	89	1.56	1.04	0.08 (0.003)
Numeric Memory (Num Mem)	5	1.15	1.01	0.18 (0.014)
Pairs Matching (Pairs Match)	25	1.30	1.01	0.04 (0.002)
Prospective Memory (Pro Mem)	5	1.16	1.02	0.06 (0.004)
Matrix Reasoning (Matrix)	5	1.09	1.00	0.16 (0.019)
Pairs Associated Learning (PAL)	0	1.08	1.00	0.12 (0.015)
Symbol Digit Substitution (SDS)	2	1.09	1.00	0.15 (0.018)
Tower Rearranging (Tower)	0	1.07	1.01	0.11 (0.018)
Trail Making Test - Part A (TMT_A)	2	1.06	1.00	0.10 (0.017)
Trail Making Test - Part B (TMT_B)	0	1.10	1.01	0.19 (0.018 )
Reaction Time Variability (RTV)	7	1.07	1.00	0.03 (0.002)

## Sheet: Table S2
Table S2: Pairwise genetic correlations (rg) between the 12 selected cognitive traits
Trait 1	Trait 2	rg	SE	P
Fluid Intelligence	Numeric Memory	0.67	0.03	4.52e-93
Fluid Intelligence	Prospective Memory	0.73	0.03	3.47e-152
Fluid Intelligence	Mean Reaction Time	0.16	0.02	1.84e-12
Fluid Intelligence	Pairs Matching	0.44	0.02	5.21e-69
Fluid Intelligence	Matrix Reasoning	0.8	0.05	2.39e-57
Fluid Intelligence	Pairs Associated Learning	0.71	0.05	4.33e-44
Fluid Intelligence	Trail Making Test - Part A	0.56	0.06	3.07e-19
Fluid Intelligence	Trail Making Test - Part B	0.76	0.04	1.55e-70
Fluid Intelligence	Symbol Digit Substitution	0.47	0.04	6.05e-27
Fluid Intelligence	Tower Rearranging	0.64	0.06	7.73e-29
Fluid Intelligence	Reaction Time Variability	0.4	0.03	2.19e-31
Numeric Memory	Prospective Memory	0.43	0.05	1.15e-18
Numeric Memory	Mean Reaction Time	0.08	0.03	0.02
Numeric Memory	Pairs Matching	0.3	0.04	8.96e-14
Numeric Memory	Matrix Reasoning	0.46	0.06	4.9e-13
Numeric Memory	Pairs Associated Learning	0.52	0.06	4.26e-17
Numeric Memory	Trail Making Test - Part A	0.43	0.09	7.79e-07
Numeric Memory	Trail Making Test - Part B	0.65	0.06	1.5e-29
Numeric Memory	Symbol Digit Substitution	0.35	0.07	2.82e-07
Numeric Memory	Tower Rearranging	0.44	0.07	4.97e-09
Numeric Memory	Reaction Time Variability	0.26	0.051	1.98e-08
Prospective Memory	Mean Reaction Time	0.19	0.03	1.78e-09
Prospective Memory	Pairs Matching	0.45	0.04	1.71e-34
Prospective Memory	Matrix Reasoning	0.69	0.06	2.03e-27
Prospective Memory	Pairs Associated Learning	0.71	0.07	7.12e-26
Prospective Memory	Trail Making Test - Part A	0.4	0.08	1.75e-07
Prospective Memory	Trail Making Test - Part B	0.55	0.06	1.33e-21
Prospective Memory	Symbol Digit Substitution	0.26	0.07	6.58e-05
Prospective Memory	Tower Rearranging	0.64	0.08	2.99e-16
Prospective Memory	Reaction Time Variability	0.46	0.05	6.47e-23
Mean Reaction Time	Pairs Matching	0.18	0.02	4.51e-15
Mean Reaction Time	Matrix Reasoning	0.17	0.04	9.27e-05
Mean Reaction Time	Pairs Associated Learning	0.11	0.04	0.0053
Mean Reaction Time	Trail Making Test - Part A	0.35	0.05	2.41e-13
Mean Reaction Time	Trail Making Test - Part B	0.29	0.04	1.53e-14
Mean Reaction Time	Symbol Digit Substitution	0.24	0.04	1.07e-10
Mean Reaction Time	Tower Rearranging	0.17	0.05	0.0005
Mean Reaction Time	Reaction Time Variability	0.67	0.02	2.37e-231
Pairs Matching	Matrix Reasoning	0.53	0.05	4.45e-29
Pairs Matching	Pairs Associated Learning	0.34	0.06	2.74e-09
Pairs Matching	Trail Making Test - Part A	0.61	0.07	8.47e-21
Pairs Matching	Trail Making Test - Part B	0.65	0.05	3.05e-46
Pairs Matching	Symbol Digit Substitution	0.43	0.05	1.84e-18
Pairs Matching	Tower Rearranging	0.75	0.07	1.43e-27
Pairs Matching	Reaction Time Variability	0.38	0.03	1.04e-30
Matrix Reasoning	Pairs Associated Learning	0.78	0.08	4.3e-20
Matrix Reasoning	Trail Making Test - Part A	0.64	0.09	5.73e-20
Matrix Reasoning	Trail Making Test - Part B	0.81	0.06	1.85e-39
Matrix Reasoning	Symbol Digit Substitution	0.57	0.07	1.32e-15
Matrix Reasoning	Tower Rearranging	0.59	0.07	4.67e-19
Matrix Reasoning	Reaction Time Variability	0.42	0.06	1.6e-11
Pairs Associated Learning	Trail Making Test - Part A	0.25	0.09	0.0062
Pairs Associated Learning	Trail Making Test - Part B	0.56	0.07	1.99e-14
Pairs Associated Learning	Symbol Digit Substitution	0.42	0.08	5.31e-07
Pairs Associated Learning	Tower Rearranging	0.36	0.09	8.75e-05
Pairs Associated Learning	Reaction Time Variability	0.34	0.07	8.11e-07
Trail Making Test - Part A	Trail Making Test - Part B	0.89	0.07	8.65e-35
Trail Making Test - Part A	Symbol Digit Substitution	0.79	0.08	4.27e-22
Trail Making Test - Part A	Tower Rearranging	0.66	0.1	1.77e-11
Trail Making Test - Part A	Reaction Time Variability	0.53	0.07	1.95e-14
Trail Making Test - Part B	Symbol Digit Substitution	0.79	0.06	2.77e-42
Trail Making Test - Part B	Tower Rearranging	0.69	0.07	9.64e-25
Trail Making Test - Part B	Reaction Time Variability	0.5	0.06	3.11e-17
Symbol Digit Substitution	Tower Rearranging	0.73	0.08	8.26e-19
Symbol Digit Substitution	Reaction Time Variability	0.31	0.05	7.37e-10
Tower Rearranging	Reaction Time Variability	0.33	0.07	6.82e-06

## Sheet: Table S3
Table S3: Model fit statistics for one, two, and three factor genomic structural equation models
Model	χ2 statistic	df	AIC	CFI	SRMR
Common factor	2106.75	54	2154.75	0.71	0.12
Correlated two-factor model	1578.34	53	1628.34	0.78	0.09
Correlated three-factor model	320.72	49	378.72	0.96	0.07
χ2—chi-squared statistic, df—degrees of freedom, AIC, Akaike’s Information Criterion, CFI, Comparative Fit Index, SRMR, standardised root mean squared residual.

## Sheet: Table S4
Table S4: Summary of Multivariate GWAS Results
Multivariate GWAS Target	Effective n	GWS SNPs	GWS Loci	LDSR Intercept
Factor 1 (visuospatial processing)	637271	1000	12	1.02
Factor 2 (verbal analytic reasoning)	160729	5846	77	1.00
Factor 3 (decision/reaction time)	597828	1455	32	0.99

## Sheet: Table S5
Table S5: Genetic correlations and percentage of concordant shared variants between each latent cognitive factor and schizophrenia
Cognitive Factor	rg (SE)	P for rg	Concordant Shared Variants (%)
Factor 1 (visuospatial processing)	-0.38 (0.03)	9.0094e-52	37
Factor 2 (verbal analytic reasoning)	-0.26 (0.02)	1.4173e-33	41
Factor 3 (decision/reaction time)	-0.26 (0.02)	3.541e-38	40

## Sheet: Table S6
Table S6: Summary of LAVA results
Phenotype Pair	Number of nominally significant correlated regions		Number of significantly correlated regions after Bonferroni correction
	Positive	Negative	Positive	Negative
Factor 1 & SCZ	43	106	0	6
Factor 2 & SCZ	60	178	2	19
Factor 3 & SCZ	53	117	0	8

## Sheet: Table S7
Table S7: LAVA results for loci with significant local genetic correlations between a latent cognitive factor and schizophrenia
Latent Cognitive Factor	Locus	CHR	Start	Stop	SNPs	PCs	Rho	Rho CI Lower	Rho CI Upper	2	P	h2 SCZ	P for h2 SCZ	h2 Cognitve Factor	P for h2 Cognitive Factor
1	30	1	30405183	31639217	3127	308	-0.6265	-0.9806	-0.3424	0.3926	3.98744e-05	0.0018177	9.86395e-15	0.000197962	2.7586e-06
1	803	5	30416067	31679464	3083	303	-0.6958	-1	-0.3782	0.484209	6.51763e-05	0.00108567	4.1609e-07	0.000223069	1.84179e-07
1	952	6	27261036	28666364	2823	123	-0.6332	-0.9368	-0.3902	0.401012	5.94614e-06	0.00267985	4.51403e-39	0.000132449	2.97699e-06
1	958	6	31106494	31250556	1650	39	-0.9147	-1	-0.6735	0.836713	3.09216e-07	0.00148744	3.24696e-27	7.72491e-05	1.1183e-05
1	959	6	31250557	31320268	1236	37	-1.0	-1	-0.79806	1	1.19914e-08	0.00155532	3.42676e-29	7.50777e-05	1.2695e-05
1	965	6	32586785	32629239	548	133	-0.6173	-0.80678	-0.4455	0.381172	3.41761e-09	0.00377976	8.26304e-60	0.000237971	4.63916e-13
2	158	1	205009624	205917548	2221	248	-0.8238	-1	-0.4914	0.678706	6.90399e-06	0.000946552	1.34372e-06	0.000784864	3.84772e-07
2	278	2	72160303	73544290	2022	227	-0.6199	-0.9439	-0.3473	0.38428	4.02986e-05	0.00130844	8.8398e-11	0.000914426	2.78499e-09
2	444	3	23426045	24270189	1888	222	-0.8098	-1	-0.545	0.655803	2.40715e-07	0.00103427	5.24258e-08	0.00104169	2.67704e-11
2	464	3	47588462	50387742	2761	189	0.775	0.4877	1	0.600627	3.24139e-06	0.000909812	3.99854e-07	0.000927932	1.56107e-10
2	483	3	71223282	72334704	2675	350	-0.5235	-0.7747	-0.2998	0.274082	1.71999e-05	0.00158432	4.9057e-11	0.00178341	6.18685e-19
2	577	3	176931164	178110322	2487	284	-0.746	-1	-0.4423	0.550021	9.81072e-06	0.00125195	4.78135e-09	0.000816168	6.00387e-07
2	950	6	25684630	26396200	1802	126	-0.8718	-1	-0.636	0.760127	6.42326e-09	0.00218765	9.38984e-30	0.000509425	6.07914e-06
2	951	6	26396201	27261035	1437	93	-0.7593	-1	-0.5288	0.576538	1.07849e-07	0.0023259	9.28408e-36	0.000522198	3.5838e-07
2	952	6	27261036	28666364	2823	123	-0.5084	-0.7495	-0.2902	0.258548	3.31306e-05	0.00267985	4.51403e-39	0.000733258	1.16837e-09
2	953	6	28666365	29529755	2414	90	-0.5792	-0.8134	-0.3519	0.335515	6.27629e-06	0.00241576	4.74863e-37	0.000653864	9.78282e-10
2	954	6	29529756	29833843	2402	54	-0.618	-0.8712	-0.3838	0.38204	1.46331e-05	0.00180554	1.79951e-31	0.000520369	3.06559e-09
2	955	6	29833844	30070717	1896	44	-0.8255	-1	-0.6353	0.681611	3.80851e-09	0.00175503	2.42702e-32	0.000538812	1.61306e-10
2	956	6	30070718	30715006	2499	92	-0.6861	-0.9215	-0.4467	0.470739	2.37343e-07	0.00200771	6.18173e-27	0.00069606	1.87395e-10
2	977	6	42103739	43770626	3069	295	-0.8477	-1	-0.5812	0.718672	2.44783e-08	0.00188387	1.03168e-15	0.000769074	2.84244e-06
2	1389	9	14244748	14902924	1871	314	-0.7147	-1	-0.3598	0.510923	0.000155451	0.000969474	4.72349e-06	0.000810723	1.74526e-06
2	1522	10	33655459	35178224	3304	313	-0.5914	-0.8904	-0.334	0.349774	2.0572e-05	0.00176502	3.14673e-14	0.00101683	6.96324e-09
2	1731	11	126304241	127306871	2676	302	-0.6348	-1	-0.3306	0.40301	9.95606e-05	0.00146809	9.41722e-11	0.000788212	2.16122e-06
2	1735	11	130500784	131424361	2343	332	-0.5762	-0.9085	-0.3086	0.332048	5.96555e-05	0.00212613	9.06223e-18	0.000832706	1.68185e-06
2	1812	12	77800464	79315178	3425	308	0.5802	0.2946	0.9188	0.336709	0.000127828	0.00152161	3.26667e-11	0.000923692	7.69427e-08
2	1963	14	29029225	30831154	3071	317	-0.5241	-0.7412	-0.3176	0.274768	2.88683e-06	0.00228379	2.66682e-20	0.00147137	4.3386e-15
2	2478	22	33501726	34361897	2316	281	-0.905	-1	-0.6141	0.819112	7.20994e-08	0.00145968	2.86582e-11	0.000717816	6.78999e-06
3	1203	7	121946053	123859746	3642	258	-0.674	-1	-0.3486	0.454343	0.000146216	0.000967128	8.37419e-07	0.000222733	1.6438e-07
3	1657	11	45019560	46316005	2610	255	-0.5511	-0.7853	-0.3394	0.303774	2.82677e-06	0.00134978	1.37332e-10	0.000545483	1.69829e-27
3	1658	11	46316006	48066366	2071	170	-0.6348	-1	-0.3239	0.403023	0.000271304	0.00131636	5.46663e-13	0.00014524	1.9005e-05
3	1754	12	13559528	14656849	2775	263	-0.707	-1	-0.36699	0.49995	0.000168352	0.000826842	2.1623e-05	0.000234154	5.93977e-08
3	1899	13	58245844	59751795	3171	184	-0.6438	-1	-0.3342	0.414524	0.000166267	0.00079562	2.03651e-06	0.000247776	1.35597e-10
3	2054	15	46884072	47693316	1940	123	-0.7594	-1	-0.413	0.576732	0.00013553	0.000739292	7.34345e-07	0.000143247	2.28381e-06
3	2235	17	78438333	79333774	2861	274	-0.7603	-1	-0.452	0.578082	9.06835e-06	0.00127551	1.15367e-09	0.000198205	3.37583e-06
3	2478	22	33501726	34361897	2316	281	-0.5391	-0.8216	-0.2747	0.290716	0.00012831	0.00145968	2.86582e-11	0.000301035	6.80876e-11

## Sheet: Table S8
Table S8: Genes that map to unique loci jointly associated with cognitive factor 1 and schizophrenia
Locus	Chr	Start	Stop	Genes
locus3	chr1	103210618	103399207	RP5-936J12.1	COL11A1
locus6	chr2	10915957	10988762	RNU7-176P	PDIA6	AC092687.4	ATP6V1C2
locus9	chr2	37454285	37578303	AC007391.2	RNU6-939P	CEBPZ	NDUFAF7	QPCT	PRKD3
locus14	chr2	208229500	208329196	AC007879.5
locus15	chr3	17219136	17885531	AC090960.1	AC140076.1	U7	AC104451.2	TBC1D5
locus18	chr3	123961087	124047094	KALRN
locus19	chr3	170627908	170744815	KLF7P1	RNU1-70P	SLC2A2
locus22	chr4	5191067	5232752	STK32B
locus24	chr4	80186914	80255322	LINC01088	NAA11
locus25	chr4	129723380	130058979	RP11-392L5.2	ZSWIM5P3	JADE1	SCLT1	C4orf33
locus27	chr4	170275955	170646968	CLCN3	NEK1
locus28	chr4	176835889	176919065	RP11-598O12.1	GPM6A
locus29	chr5	152869623	152895508	GRIA1	RN7SL339P	RP11-117L6.1	SNORA70	RP11-546B8.5	MIR3912	NPM1	FGF18
locus30	chr5	170776746	170848124	RN7SL339P	RP11-117L6.1	SNORA70	RP11-546B8.5	MIR3912	NPM1	FGF18
locus31	chr5	178988607	179060529	PRDX2P3	RP11-1379J22.2	RUFY1	HNRNPH1
locus37	chr6	152772493	152835820	SYNE1
locus39	chr7	78316879	78414989	MAGI2
locus42	chr7	110034962	110109897	AC003088.1
locus44	chr7	131533768	131567263	AC008085.1
locus46	chr7	137039669	137085250	DGKI
locus51	chr9	100991429	101060141	RP11-270F18.2	TBC1D2	GABBR2
locus52	chr9	124681857	124714491	TTLL11-IT1	TTLL11
locus53	chr10	18755988	18782777	CACNB2
locus54	chr10	62085589	62175060	ANK3
locus58	chr11	113802600	113827103	HTR3B
locus62	chr12	57622370	57682956	SHMT2	NDUFA4L2	STAC3	R3HDM2	RP11-123K3.4
locus67	chr13	38291966	38345920	TRPC4
locus68	chr13	66977226	67131103	PCDH9
locus70	chr13	97128573	97376923	AMMECR1LP1	HS6ST3
locus72	chr14	98603850	98670849	RP11-61O1.2	RP11-61O1.1
locus73	chr14	99700079	99751267	AL109767.1	BCL11B
locus76	chr15	63444686	63598430	RAB8B	RPS27L	APH1B
locus79	chr16	29923509	30380486	CTD-2574D22.4	CTD-2574D22.2	HIRIP3	C16orf92	PPP4C	YPEL3	RP11-455F5.4	GDPD3	BOLA2B	SLX1A	RP11-347C12.9	RP11-347C12.3	RP11-347C12.8	snoU13	RP11-347C12.10	CD2BP2	ASPHD1	KCTD13	TMEM219	TAOK2	DOC2A	FAM57B	ALDOA	RP11-455F5.3	TBX6	MAPK3	RP11-455F5.5	SLX1A-SULT1A3	CORO1A	SULT1A3	RP11-347C12.1	TBC1D10B	INO80E	RP11-347C12.2
locus80	chr17	28697678	28893678	RP11-218M11.3	RP11-218M11.1	CPD	ALOX12P1	RP11-271K11.1	RP11-218M11.6	TBC1D29	GOSR1
locus83	chr19	2106558	2249634	AC004490.1	MIR1227	PLEKHJ1	AMH	AP3D1	SF3A2	DOT1L
locus85	chr19	18575192	18589943	ELL
locus89	chr20	48090778	48132580	KCNB1	PTGIS
locus90	chr21	37645998	37667579	SRSF9P1	DOPEY2

## Sheet: Table S9
Table S9: Genes that map to unique loci jointly associated with cognitive factor 2 and schizophrenia
Locus	Chr	Start	Stop	Genes
locus1	chr1	22353326	22470115	LINC00339	CDC42-IT1	RP1-224A6.8	RP1-224A6.9	WNT4	CDC42
locus2	chr1	41832296	41851415	RP11-399E6.4	FOXO6
locus4	chr1	57199972	57211399	C1orf168
locus6	chr1	92664965	93035020	RP4-775D17.1	ACTBP12	AL451010.1	RN7SL824P	C1orf146	GLMN	GFI1	RPAP2	EVI5
locus7	chr1	96307777	96972973	AC092812.1	RNU1-130P	RP4-736I12.1	UBE2WP1	EEF1A1P11	RP5-898J17.1	RP11-147C23.1
locus9	chr1	151597093	151723030	RNU6-1062P	RP11-98D18.1	RNU6-662P	CELF3	RIIAD1	AL589765.1	SNX27
locus10	chr1	153758561	154227119	RP11-216N14.5	RP11-216N14.7	RP11-759F5.1	RP11-422P24.10	SLC39A1	RP11-422P24.11	JTB	RAB13	RP11-422P24.9	U3	RPS27	RNU6-179P	RPS7P2	MIR5698	RN7SL431P	MIR190B	AL590431.1	DENND4B	CRTC2	CREB3L4	C1orf189	C1orf43	UBAP2L	GATAD2B	NUP210L	TPM3
locus11	chr1	154630334	154691575	KCNN3
locus13	chr1	173370334	174572982	RP11-360D2.1	snoU13	RP11-360D2.2	RN7SKP160	Y_RNA	GAS5-AS1	SNORD78	RNA5SP67	RNA5SP68	RP11-160H22.3	RPL30P1	snoU13	AL022400.1	RP4-809F4.1	GPR52	PRDX6	ANKRD45	KLHL20	CENPL	GAS5	ZBTB37	SERPINC1	RC3H1-IT1	RP11-160H22.5	RP11-296O14.3	RP3-436N22.3	SLC9C2	DARS2	RC3H1	RABGAP1L
locus15	chr1	177237532	177419629	RP1-35C21.1	RP1-35C21.2	BRINP2
locus16	chr1	208034954	208038968	C1orf132
locus18	chr2	22430794	22606275	AC099799.1	RNA5SP87	AC068490.2	AC096570.2
locus20	chr2	25323082	25387181	RP11-509E16.1	POMC	EFR3B
locus21	chr2	26961165	27345484	CDKN2AIPNLP2	AGBL5-AS1	RP11-503P10.1	AGBL5-IT1	RP11-195B17.1	OST4	EMILIN1	AC013472.4	AC013472.3	MAPRE3	AGBL5	KHK	CGREF1	SLC35F6	CENPA	DPYSL5	TMEM214
locus24	chr2	56610678	56899310	RP11-482H16.1	CCDC85A
locus26	chr2	60610410	60727416	RNU1-32P	MIR4432	AC009970.1	AC007381.2	BCL11A
locus27	chr2	68354897	68507833	RP11-474G23.2	AC017083.1	RP11-474G23.3	AC017083.3	WDR92	PNO1	RP11-474G23.1	PPP3R1
locus31	chr2	79910115	79932429	CTNNA2
locus32	chr2	97532848	97579507	SEMA4C	FAM178B
locus34	chr2	142519783	142572950	LRP1B
locus35	chr2	144042332	144264450	AC096558.1	RP11-570L15.2	ARHGAP15
locus36	chr2	144946334	145121339	GTDC1
locus38	chr2	156835298	156933105	AC073551.1	AC093375.1
locus39	chr2	161994382	162101261	AC009299.2	AC009299.3	AC009313.1	TANK
locus41	chr2	164889133	164930382	AC092684.1
locus42	chr2	173929606	174072081	MLK7-AS1	MLTK
locus43	chr2	175170618	175175807	HNRNPA1P39
locus46	chr2	198148190	198954774	AC010746.3	NPM1P46	SNORA4	RNU6-1029P	HSPE1	AC020550.7	MARS2	ANKRD44-IT1	SF3B1	COQ10B	HSPD1	HSPE1-MOB4	MOB4	BOLL	ANKRD44	RFTN2	AC011997.1	PLCL1
locus49	chr2	203499511	203632793	FAM117B
locus50	chr2	215248491	215406008	VWC2L-IT1	AC107218.3	VWC2L	SPAG16
locus52	chr2	228243904	228455593	MIR5703	TM4SF20	AGFG1
locus55	chr3	16712665	17151217	AC091493.2	AC091493.1	MIR3714	PLCL2-AS1	PLCL2
locus56	chr3	18017415	18392551	AC132807.1	SATB1	TBC1D5
locus58	chr3	36859704	36948417	AC011816.1	TRANK1
locus59	chr3	48381147	50910004	RN7SL321P	RP11-24C3.2	TMA7	TREX1	AC104448.1	UCN2	MIR711	TMEM89	SLC26A6	MIR4793	RP11-148G20.1	RP11-572O6.1	PRKAR2A-AS1	RP13-131K19.2	RP13-131K19.7	WDR6	MIR425	MIR191	RP13-131K19.6	NDUFAF3	IMPDH2	RN7SL182P	KLHDC8B	RP11-3B7.7	RP11-3B7.1	Y_RNA	MIR4271	C3orf62	GPX1	RHOA-IT1	NICN1-AS1	TCTA	AMT	RNA5SP130	BSN-AS2	BSN-AS1	AC099668.5	APEH	COX6CP14	RP13-1056D16.2	CDHR4	MIR5193	AC139451.1	FAM212A	UBA7	RN7SL217P
locus62	chr3	71481191	71684845	MIR1284	FOXP1-IT1	RP11-154H23.3	FOXP1
locus63	chr3	105226245	105237260	ALCAM
locus68	chr3	185399915	185445144	C3orf65	IGF2BP2
locus74	chr4	102195415	103388441	MIR1255A	AP001816.1	RNU6-462P	MTND5P5	RN7SL728P	RP11-498M5.2	RP11-499E18.1	AF213884.1	PPP3CA	SLC39A8	BANK1
locus75	chr4	103640757	104129141	LRRC37A15P	KRT8P46	RP11-10L12.1	RP11-10L12.2	RNU7-151P	snoU13	PABPC1P7	ACTR3BP4	RP11-10L12.4	UBE2D3	SLC9B2	BDH2	MANBA	CENPE	CISD2	SLC9B1
locus76	chr4	106033258	106467767	AC004069.2	TET2-AS1	RN7SL89P	RNU6-553P	EEF1A1P9	AC004066.2	ATP5EP1	AC004066.3	TET2	PPA2	RP11-556I14.1
locus78	chr4	139939449	140402076	RNU6-531P	RN7SL382P	PPP1R14BP3	RN7SL311P	Y_RNA	RNU6-506P	RNU6-1074P	RNU6-1214P	RP11-83A24.1	ACA64	CCRN4L	MGARP	NDUFC1	RP11-83A24.2	RAB33B	ELF2	NAA15
locus79	chr4	140753102	140809005	MAML3
locus80	chr4	156131407	156308551	NPY2R	RP11-27G13.1	YWHAEP4	RP11-27G13.4	RP11-27G13.5	MAP9	AC097467.2
locus82	chr4	176922277	176973535	MARK2P4	AC110794.1	GPM6A
locus83	chr5	6600491	6626673	NSUN2
locus84	chr5	12784340	12988181	RP11-419C19.3	RP11-419C19.1	RP11-419C19.2	CT49
locus85	chr5	81571845	81648417	RPS23	ATG10	ATP6AP1L
locus86	chr5	88215593	88223420	MEF2C-AS1
locus87	chr5	89252601	89407917	MIR3660
locus88	chr5	92376459	92586991	CTD-2091N23.1
locus89	chr5	103703059	104092550	RP11-6N13.1
locus90	chr5	106220962	106244066	CTC-254B4.1
locus91	chr5	106788038	106796207	EFNA5
locus92	chr5	107145323	107256585	RN7SKP122	FBXL17
locus93	chr5	110982397	111034953	STARD4-AS1	NREP
locus94	chr5	139729151	140346468	CTC-329D1.3	SLC4A9	RNU4-14P	SNORD45	EIF4EBP3	SLC35A4	SNORA27	HAUS1P1	RP11-515C16.1	CD14	MIR3655	NDUFA2	TMCO6	HARS2	VTRNA1-1	VTRNA1-2	VTRNA1-3	RP11-515C16.7	AC005609.2	PCDHA14	AC005609.1	CTC-329D1.2	SRA1	APBB3	IK	WDR55	DND1	HARS	ZMAT2	ANKHD1	ANKHD1-EIF4EBP3	PCDHA1	PCDHA2	PCDHA3	PCDHA4	PCDHA5	PCDHA6	PCDHA7	PCDHA8	PCDHA9	PCDHA10	PCDHA11	PCDHA12	PCDHA13	PCDHAC1	PCDHAC2
locus95	chr5	151874411	152096515	CTC-550M4.1	AC091969.1
locus101	chr6	20630159	20666457	CDKAL1
locus103	chr6	33198770	33442692	HTATSF1P	XXbac-BPG157A10.21	HCG25	B3GALT4	WDR46	ZBTB22	MYL8P	LYPLA2P1	RPL35AP4	RPL12P1	PHF1	CUTA	MIR5004	VPS52	RPS18	PFDN6	RGL2	TAPBP	KIFC1	SYNGAP1	DAXX	ZBTB9
locus105	chr6	78305073	79011375	SNORD112	MEI4
locus106	chr6	97374849	97429208	KLHL32
locus107	chr6	98421990	98591622	MIR2113	RP11-436D23.1
locus109	chr6	114679176	114775668	RP3-399L15.3
locus110	chr6	125007326	125076164	NKAIN2
locus115	chr7	3953157	3996924	SDK1
locus117	chr7	39090683	39245781	POU6F2
locus118	chr7	44591276	44935702	TMED4	RP11-52M17.1	AC004854.4	MIR4657	DDX56	ZMIZ2	RP4-673M15.1	PPIA	H2AFV	PURB	AC013436.6	OGDH
locus119	chr7	68791968	69837848	RP11-666G4.2	RP11-666G4.1	RNU6-229P	Y_RNA	RN7SL371P	RP5-942I16.1	RP11-3P22.2	AUTS2
locus120	chr7	71437061	71872935	ABCF2P2	CALN1
locus121	chr7	87141813	87564497	HNRNPA1P9	snoU13	SLC25A40	DBF4	ABCB1	RUNDC3B	ADAM22
locus124	chr7	114856050	114922151	AC068610.5
locus125	chr7	121938745	121950965	FEZF1-AS1	FEZF1
locus128	chr7	128373608	128419388	OPN1SW	RN7SL81P	CALU
locus130	chr7	134471210	134509484	CALD1
locus131	chr7	137095229	137132859	DGKI
locus132	chr7	140809204	140870388	TMEM178B
locus133	chr7	154724653	154897104	RP11-5C23.1	RP11-5C23.2	HTR5A	PAXIP1-AS2	PAXIP1	HTR5A-AS1	PAXIP1-AS1
locus134	chr7	157467231	157536448	AC006003.3	PTPRN2
locus135	chr8	4177790	4210746	CSMD1
locus137	chr8	12507535	12615440	OR7E8P	OR7E15P	OR7E10P	MIR5692A1	MIR3926-2	RP11-303G3.10	LONRF1
locus139	chr8	33799775	33980486	RP1-273G13.2	RP1-273G13.3	RP11-317N12.1
locus140	chr8	55525484	55761124	RP11-550I15.1	RP1	RP11-56A10.1
locus142	chr8	69179165	69206699	RPL31P40
locus143	chr8	84287972	84453966	RP11-51M18.1
locus145	chr8	106287971	106381940	RP11-273P3.1	ZFPM2	RP11-127H5.1
locus146	chr8	130853446	130985863	RP11-473O4.5	RP11-473O4.1	SNORA25	RP11-473O4.4	RP11-473O4.3	FAM49B
locus150	chr9	6305621	6411838	TPD52L3
locus152	chr9	22615603	22747408	RP11-399D6.2
locus153	chr9	23692124	23718620	ELAVL2
locus154	chr9	34852610	35098008	FAM205CP	GLULP4	YWHAZP6	SYF2P2	FLJ00273	RN7SL338P	RP11-182N22.8	KIAA1045	C9orf131	VCP	FANCG	PIGO	DNAJB5
locus155	chr9	36302387	36319728	HMGB3P24	CLTA
locus156	chr9	72036072	72166573	RP11-548B3.3	RP11-470P21.2	APBA1
locus157	chr9	84521380	85129970	SPATA31D5P	RP11-383M4.2	SPATA31D4	SPATA31D3	SPATA31D2P	SPATA31B1	DDX10P2	RP11-388B24.4	RP11-15B24.1	RP11-15B24.2	RP11-15B24.3	RP11-15B24.4	RP11-383M4.6	SPATA31D1	RP11-15B24.5
locus160	chr9	130335417	130480322	MIR3911	C9orf117	PTRH1	TTC16	FAM129B	STXBP1
locus161	chr9	131838820	131956432	DOLPP1	RP11-247A12.1	AL158151.2	RP11-247A12.7	RP11-247A12.8	RP11-247A12.2	PPP2R4	IER5L	CRAT
locus162	chr9	136924743	136942560	BRD3
locus166	chr10	53813180	53822301	PRKG1
locus169	chr10	106399998	106768514	SORCS3-AS1	SORCS3
locus170	chr10	107289061	107567415	RNU6-463P	RP11-45P22.2	YWHAZP5
locus171	chr11	17019361	17423407	AC116533.3	AC116533.2	AC116533.1	SNORD14A	SNORD14B	RPS13	RNU6-593P	CTD-3236F5.1	RP11-452G18.1	RP11-452G18.2	RP1-239B22.5	KCNJ11	NCR3LG1	OR7E14P	PLEKHA7	PIK3C2A	NUCB2	ABCC8
locus172	chr11	28591167	28741185	RP11-960D24.1	RP11-115J23.1
locus173	chr11	45915596	45945969	RP11-618K13.2	C11orf94	PEX16	GYLTL1B	MAPK8IP1
locus176	chr11	63852715	64009879	RP11-21A7A.4	RP11-21A7A.3	TRPT1	RP11-783K16.14	DNAJC4	VEGFB	FKBP2	FLRT1	FERMT3	NUDT22	MACROD1	RP11-21A7A.2	STIP1
locus181	chr11	124276496	124303201	OR8B4
locus184	chr11	134209428	134209565	GLB1L2
locus185	chr12	1786311	1899714	RP11-288K12.1	RPS4XP14	ADIPOR2
locus187	chr12	6842958	6867350	RP4-761J14.10	MLF2
locus188	chr12	29905250	29940392	TMTC1
locus190	chr12	53605343	54072180	MFSD5	RP11-680A11.5	C12orf10	RP11-793H13.11	TARBP2	NPFF	RP11-793H13.3	RP11-972K6.1	ESPL1	PFDN5	AAAS	SP7	RP11-793H13.8	SP1	AMHR2	PRR13	MAP3K12	ATP5G2	RARG	PCBP2	RP11-793H13.10	ATF7
locus191	chr12	57246940	57490100	RP11-74M13.3	SNORA48	RDH16	GPR182	HBCBP	RP11-474N8.5	NAB2	RP11-74M13.4	SDR9C7	ZBTB39	MYO1A	TMEM194A	STAT6	TAC3
locus192	chr12	70361685	70392995	RP11-611E13.2
locus193	chr12	72223302	72322443	RP11-2H8.3	MRS2P2	TBC1D15
locus195	chr12	82075293	82139722	PPFIA2
locus197	chr12	108595295	108629780	WSCD2
locus201	chr13	51067233	51121893	RP11-175B12.2	DLEU1
locus202	chr13	56438042	57537565	SPATA2P1	snoU13	RN7SKP6	HNF4GP1
locus204	chr13	63410741	63787601	LINC00376
locus206	chr14	29309810	29662737	Y_RNA	CTD-2384A14.2	RNU6-864P	RP11-30H9.1	RP11-148E17.1	CTD-2384A14.1
locus207	chr14	30003271	30452969	CTD-2503I6.1	AL356756.1	RNU6-1234P	RP11-269C4.2	CTD-2251F13.1	PRKD1
locus209	chr14	33643137	33657980	NPAS3
locus211	chr14	55335061	55485150	MIR4308	FDPSP3	AL160471.6	GCH1	WDHD1
locus212	chr14	60099667	60168672	MIR5586	RTN1
locus213	chr14	73281471	73983422	Y_RNA	snoU13	RP1-146I3.1	RP11-109N23.6	RP11-109N23.1	RN7SL586P	RP11-109N23.4	RP11-109N23.5	RP4-687K1.2	RNU6-419P	RP4-647C14.3	AC005280.1	C14orf169	ZFYVE1	RP4-647C14.2	PAPLN	RP1-240K6.3	HEATR4	DPF3	RBM25	PSEN1	NUMB	DCAF4
locus214	chr14	104009938	104363528	RNU7-160P	RNU4-68P	BAG5	AL139300.1	RP11-894P9.1	RP11-73M18.6	RP11-73M18.10	RP11-73M18.7	RP11-73M18.8	RP11-73M18.9	AL049840.1	Y_RNA	RP11-73M18.11	SNORD51	CTD-2134A5.3	RP11-894P9.2	XRCC3	ZFYVE21	LINC00637	CTD-2134A5.4	KLC1	RP11-73M18.2	APOPT1	PPP1R13B
locus217	chr15	61831679	61910113	RP11-259A24.1	RP11-507B12.2
locus219	chr15	78535049	78602774	RP11-762H8.4	RP11-762H8.2	RP11-762H8.1	RP11-762H8.3	DNAJA4	WDR61	ACSBG1
locus220	chr15	82426169	83403726	RNU1-77P	AC135995.1	RN7SL61P	DNM1P38	RP13-608F4.6	RPS17	RN7SL256P	AC126339.1	RP13-608F4.5	AC010724.1	RN7SL410P	GOLGA6L21P	DNM1P42	RPS17L	RP11-752G15.4	AC105339.1	RP11-752G15.9	AC105339.2	ADAMTS7P1	GOLGA6L10	RP13-608F4.8	CSPG4P8	RP11-152F13.3	GOLGA6L17P	GOLGA6L9	ADAMTS7P2	GOLGA6L18	CSPG4P9	UBE2Q2P3	GOLGA6L19	CSPG4P10	RP13-996F3.3	RP11-152F13.10	RP11-752G15.3	UBE2Q2P2	UBE2Q2P6	EFTUD1	FAM154B	RP11-152F13.7	RPL9P8	RP11-152F13.8	GOLGA6L20	RP11-379H8.1	CPEB1	AP3B2
locus223	chr16	9875512	9970227	GRIN2A
locus224	chr16	13638746	13638747	U91319.1
locus227	chr16	67379246	68419298	RNU1-123P	TPPP3	RP11-297D21.2	AC009061.1	AGRP	CTD-2012K14.2	CTD-2012K14.3	CTD-2012K14.4	CTD-2012K14.7	AC009095.4	ACD	PARD6A	C16orf86	RP11-167P11.2	THAP11	CTC-479C5.11	AC040162.1	NRN1L	CTC-479C5.10	CTRL	CTC-479C5.12	PSMB10	CTC-479C5.17	KARSP3	DDX28	CTC-479C5.6	RNU6-359P	AC130462.1	Y_RNA	SNORA48	RP11-96D1.9	RPS12P27	RP11-96D1.5	ESRP2	RP11-96D1.10	RP11-96D1.11	RP11-96D1.6	RP11-96D1.7	RNU6-1262P	snoU13	RP11-96D1.3	RNU4-30P	ZDHHC1	HSD11B2	RP11-297D21.4	CTD-2012K14.6
locus228	chr16	71472130	71925885	RP11-510M2.8	RP11-510M2.5	RNU6-1061P	RP11-432I5.1	TAT	RP11-432I5.2	RNU6-208P	SNORA70D	RP11-432I5.8	RP11-432I5.4	SNORD71	RP11-417N10.3	RP11-498D10.3	RP11-510M2.2	RP11-510M2.6	ZNF23	AC010547.9	MARVELD3	ATXN1L	ZNF821	RP11-432I5.6	ZNF19	CHST4	PHLPP2	AP1G1	IST1
locus229	chr16	72993621	73021220	AC132068.1	ZFHX3
locus230	chr16	82643729	82666923	CDH13
locus231	chr16	83171314	83205290	CDH13
locus232	chr16	89645436	89754694	DPEP1	CHMP1A	SPATA33	CDK10	RP11-368I7.4	CPNE7
locus233	chr17	17535595	18036283	RAI1-AS1	SMCR5	RP1-253P7.1	MIR33B	AC122129.1	AC087163.3	Y_RNA	AC087163.2	SMCR2	SREBF1	LRRC48	ATPAF2	DRG2	MYO15A	RAI1	GID4	TOM1L2
locus234	chr17	27662128	28553639	RPL35AP35	RNU4-34P	MIR4523	RNU6-711P	RNU6-1034P	ABHD15	TP53I13	RP11-68I3.4	RP11-68I3.7	RP11-68I3.10	CORO6	RNU6-920P	RP11-68I3.11	RPL21P123	RP11-82O19.2	SNORA70	RPL9P30	RP11-338L22.2	snoU13	RP11-338L22.3	AC104996.1	RNY4P13	RNY4P13	AC104984.4	RP11-1148O4.1	MIR3184	MIR423	RP11-354P11.3	RP11-354P11.8	RP11-354P11.4	RP11-296K13.4	MIR4523	RP11-68I3.5	RP11-82O19.1	SLC6A4	TAOK1	GIT1	ANKRD13B	SSH2	RP11-68I3.2	RP11-1148O4.2	NSRP1	EFCAB5
locus235	chr17	34825860	34961051	RNA5SP439	PIGW	DHRS11	ZNHIT3	CTB-75G16.1	GGNBP2	MRM1	MYO19
locus237	chr17	46835628	47047868	RN7SL125P	SNORA68	RP11-463M16.5	RP11-501C14.9	AC091133.1	RNU1-42P	snoU13	TTLL6	ATP5G1	UBE2Z	SNF8	GIP	SUMO2P17	CALCOCO2
locus238	chr17	65463333	65482109	MIR548AA2	PITPNC1
locus242	chr18	50555224	51061399	hsa-mir-4528	RP11-671P2.1	DCC
locus244	chr18	53186091	53186092	TCF4
locus245	chr18	68196166	68388032	GTSCR1
locus246	chr18	77551585	77580712	RP11-154H12.3
locus247	chr19	2253589	2281997	OAZ1	JSRP1	C19orf35
locus249	chr19	13037733	13194772	CTC-425F1.4	CALR	AC092069.1	GADD45GIP1	DAND5	CTC-239J10.1	AC007787.2	CTC-425F1.2	FARSA	RAD23A	NFIX
locus250	chr19	18466839	18466840	PGPEP1
locus252	chr19	50941806	51029602	CTD-2545M3.2	EMC10	CTD-2545M3.8	JOSD2	ASPDH	MYBPC2	FAM71E1	LRRC4B
locus253	chr20	16025288	16025289	MACROD2
locus254	chr20	16339568	16452607	AL118509.1	KIF16B
locus257	chr20	58989893	59049432	MTCO2P1	RP5-1043L13.1
locus258	chr21	24763159	24804929	EEF1A1P1	TUBAP	Y_RNA
locus260	chr22	20811230	20946457	KLHL22-IT1	Y_RNA	RN7SL812P	KRT18P5	AC007731.1	AC007050.17	AC007050.18	MED15	KLHL22
locus261	chr22	28268650	29340914	MIR3199-2	RN7SL757P	SNORD42	Y_RNA	RN7SL162P	CTA-292E10.8	CTA-292E10.7	TTC28-AS1	HSCB	CCDC117	XBP1	TTC28	CTA-292E10.6	CHEK2	PITPNB	ZNRF3
locus262	chr22	31497053	31532568	RP3-412A9.12	PLA2G3	SMTN	SELM	INPP5J
locus263	chr22	34265386	34266265	LARGE
locus266	chr22	48133457	48183889	RP11-191L9.4
[truncated: 82 more columns]

[truncated: 5 more sheets: Table S10, Table S11, Table S12, Table S13, Table S14]
